# Supplementary material for: Electroacupuncture exerts neuroprotective effects and alters gut microbiota in a MPTP-induced mouse model of Parkinson’s disease
Source: Front Neurosci. 2026 Jan 14;19:1702912. doi: 10.3389/fnins.2025.1702912 (PMC12847003; doi:10.3389/fnins.2025.1702912)
Supplement: Supplementary file 2 [file Table_1.xlsx]

## Sheet: genus_env.result
Table 1 Spearman correlation analysis between the gut microbiota and motor function
x	y	r	p	r2
Incertae_Sedis	Pole test (s)	-0.134673	0.59417997688635	0.0181368921156209
Akkermansia	Pole test (s)	0.181883115416468	0.47009452924379	0.0330814676736002
Ligilactobacillus	Pole test (s)	-0.508459	0.0311896114374194	0.258530275459148
Lactobacillus	Pole test (s)	0.334849537533748	0.174382647547202	0.112124212786565
Bacteroides	Pole test (s)	0.777661269740602	0.00014539849730358	0.604757050454565
Dubosiella	Pole test (s)	0.329172090242383	0.182258842433082	0.10835426499454
Helicobacter	Pole test (s)	-0.329041	0.182442892222873	0.108268246764661
Limosilactobacillus	Pole test (s)	0.330017454755986	0.181071271544159	0.108911520443619
Lachnospiraceae_NK4A136_group	Pole test (s)	-0.281194	0.25832680307417	0.0790701475452033
Candidatus_Saccharimonas	Pole test (s)	0.633844772918676	0.00473393681199593	0.401759196156328
Rikenella	Pole test (s)	-0.569711	0.0135807820870631	0.324570158343061
Alistipes	Pole test (s)	-0.054045	0.831337156850937	0.00292085768821356
Parasutterella	Pole test (s)	-0.405157	0.0953253711238185	0.164152081440216
Parabacteroides	Pole test (s)	0.0150772871872078	0.952650927188195	0.000227324588925537
Desulfovibrio	Pole test (s)	0.298083554580607	0.229587779568423	0.0888538055114094
Turicibacter	Pole test (s)	0.0298056716354354	0.906541721529062	0.000888378061639396
Rikenellaceae_RC9_gut_group	Pole test (s)	-0.533858	0.0224924881042194	0.285003843215943
Allobaculum	Pole test (s)	-0.362577	0.13921737749024	0.131461866905547
Prevotellaceae_UCG-001	Pole test (s)	0.286040916903452	0.249859685920849	0.0818194061429677
Enterococcus	Pole test (s)	0.0824118078960246	0.745108519834922	0.00679170608069126
Odoribacter	Pole test (s)	-0.524163	0.0255530967081091	0.274747091048708
Adlercreutzia	Pole test (s)	0.820988608678988	2.97318131929747e-05	0.674022295580661
Staphylococcus	Pole test (s)	-0.267379	0.283433598768779	0.0714916518809666
Colidextribacter	Pole test (s)	-0.457277	0.0563981168647633	0.209101993876468
Enterobacter	Pole test (s)	-0.120302	0.634438501538223	0.0144725489628894
Eubacterium_siraeum_group	Pole test (s)	-0.14822	0.557234195315296	0.0219690516692863
Eubacterium_xylanophilum_group	Pole test (s)	-0.436214	0.0703374241856916	0.190282320284109
Romboutsia	Pole test (s)	-0.263271	0.291177579468803	0.0693115689139767
Ruminococcus	Pole test (s)	-0.366812	0.134316540725049	0.134551309804048
Anaerostipes	Pole test (s)	0.0718476273632921	0.776942335722939	0.00516208155773447
Mucispirillum	Pole test (s)	-0.0187023	0.941283497721344	0.000349777521173265
Muribaculum	Pole test (s)	0.108474486186393	0.668325864217785	0.0117667141534019
Acutalibacter	Pole test (s)	0.317948468600336	0.198520910471776	0.101091228685299
Thomasclavelia	Pole test (s)	0.687943595782316	0.00160100849028117	0.473266390977903
Zag_111	Pole test (s)	0.770239222374423	0.000184334317621027	0.593268459683956
Monoglobus	Pole test (s)	0.468243012984828	0.0500190516570543	0.21925151920911
Blautia	Pole test (s)	-0.0621363	0.806508707860686	0.00386092581815816
HT002	Pole test (s)	-0.0115296	0.963784070233585	0.000132932592148881
Anaerotruncus	Pole test (s)	0.256757764880207	0.30371473487054	0.0659245498262795
Sphingomonas	Pole test (s)	-0.0617911	0.80756460766898	0.00381814328090862
Lachnoclostridium	Pole test (s)	-0.273085	0.27288876591665	0.0745756522081272
Bifidobacterium	Pole test (s)	-0.230778	0.356872960575382	0.0532584997335948
Marvinbryantia	Pole test (s)	-0.318397	0.197852973931398	0.101376779285911
Oscillibacter	Pole test (s)	-0.300265	0.226031489522422	0.0901593487374108
Clostridium	Pole test (s)	0.28218818131908	0.25657581667288	0.0796301696761697
Intestinimonas	Pole test (s)	-0.104206	0.680712669287211	0.0108587996265224
GCA-900066575	Pole test (s)	-0.280948	0.258761887670065	0.0789316676785189
Defluviitaleaceae_UCG-011	Pole test (s)	-0.17917	0.476854327867049	0.0321019479600432
Massiliomicrobiota	Pole test (s)	-0.184052	0.464725593863049	0.0338750445075572
Mammaliicoccus	Pole test (s)	-0.344328	0.161751098596387	0.118561524290333
Longibaculum	Pole test (s)	-0.423352	0.0800149365437092	0.17922718946426
Roseburia	Pole test (s)	-0.0295869	0.907224741928833	0.000875387447358771
UCG-005	Pole test (s)	-0.419748	0.0828935888910652	0.176188759868574
Streptomyces	Pole test (s)	-0.147919	0.558041685061962	0.021880170906722
Lachnospiraceae_UCG-006	Pole test (s)	-0.0359403	0.887411901154973	0.00129170559400989
Family_XIII_AD3011_group	Pole test (s)	0.308857514585056	0.212373614124764	0.095392964315658
Paludicola	Pole test (s)	-0.431133	0.0740505284960077	0.185875989477672
Gordonibacter	Pole test (s)	0.252666041809286	0.311753724972385	0.0638401286835718
MND1	Pole test (s)	0.0568186443409135	0.822807761613928	0.00322835834473922
Anaeroplasma	Pole test (s)	-0.0938785	0.710995981064953	0.00881317230566899
Solibacillus	Pole test (s)	-0.233604	0.350849161242367	0.0545707268890548
Gemmatimonas	Pole test (s)	-0.320562	0.194650957774431	0.102760254818703
Lysinibacillus	Pole test (s)	0.123452156900213	0.62552464598831	0.0152404350433149
Nocardioides	Pole test (s)	-0.36542	0.135914148424698	0.133531735765339
Lentzea	Pole test (s)	0.114023374889264	0.652346542190526	0.0130013300211377
Lachnospiraceae_NK4B4_group	Pole test (s)	-0.0599955	0.813061860771185	0.00359945731280652
Stenotrophobacter	Pole test (s)	0.0126763530186269	0.960184689681739	0.000160689925852849
Flavisolibacter	Pole test (s)	-0.324972	0.188236266390702	0.105606843364164
Gaiella	Pole test (s)	0.273614407111799	0.271923677902001	0.0748648437791412
Dongia	Pole test (s)	-0.0189652	0.940459513335831	0.00035968006046505
Faecalimonas	Pole test (s)	-0.141932	0.574256333152793	0.0201447545512721
Solirubrobacter	Pole test (s)	0.21357961793313	0.394785152448631	0.0456162531964618
Adhaeribacter	Pole test (s)	-0.37182	0.128678877210688	0.138250400928683
Streptococcus	Pole test (s)	0.24103453331629	0.335288818743541	0.0580976462510019
Tyzzerella	Pole test (s)	0.588012409082517	0.0102714582041468	0.345758593235025
Steroidobacter	Pole test (s)	-0.120085	0.635054215629131	0.0144203923183991
Bryobacter	Pole test (s)	0.0691630272866389	0.785088377581197	0.00478352434345235
Ramlibacter	Pole test (s)	0.269216200667838	0.280012146859344	0.0724773627020255
Iamia	Pole test (s)	0.0822380749453548	0.745629027286317	0.0067631009707178
Blastococcus	Pole test (s)	-0.433622	0.0722140165648371	0.188028007570664
Pseudomonas	Pole test (s)	0.0789678638710681	0.755445978764832	0.00623592352435954
Agromyces	Pole test (s)	-0.209901	0.403169808603036	0.0440583186864702
Subgroup_10	Pole test (s)	-0.351101	0.153116041847492	0.123271734616876
Terrimonas	Pole test (s)	0.238291521749269	0.34098539610866	0.0567828493375822
Acidibacter	Pole test (s)	-0.252119	0.312838241802531	0.0635639276744499
Ellin517	Pole test (s)	-0.024507	0.923104589981116	0.000600593184846883
Pontibacter	Pole test (s)	-0.258225	0.300862156023318	0.0666802798014323
Pajaroellobacter	Pole test (s)	-0.0823448	0.745309279589105	0.00678066525324151
Lysobacter	Pole test (s)	-0.0659735	0.794794183064534	0.00435250251041295
AKYG587	Pole test (s)	-0.111858	0.658565250348896	0.0125122380619677
Ruthenibacterium	Pole test (s)	0.147811353977385	0.558332703477532	0.0218481963646279
Nitrospira	Pole test (s)	0.122146885680313	0.629212099511814	0.0149198616813996
Skermanella	Pole test (s)	0.0395200879601984	0.876275594941138	0.00156183735238181
Acidiferrimicrobium	Pole test (s)	0.202002729657812	0.421491522901037	0.0408051027892073
Reyranella	Pole test (s)	-0.350801	0.153491894406162	0.12306103946439
Gemmata	Pole test (s)	-0.228319	0.362161656674313	0.0521297466768119
Incertae_Sedis	Open field test-distance (cm)	-0.402607	0.0976285113200253	0.162092665194959
Akkermansia	Open field test-distance (cm)	0.363605007315651	0.138016342263683	0.132208601345015
Ligilactobacillus	Open field test-distance (cm)	-0.101861	0.687550453932064	0.0103755740685099
Lactobacillus	Open field test-distance (cm)	0.626679506409747	0.00538505458614953	0.392727203753964
Bacteroides	Open field test-distance (cm)	0.406375685909226	0.0942383106441089	0.165141198098194
Dubosiella	Open field test-distance (cm)	0.15289203779178	0.544730014837003	0.0233759752201231
Helicobacter	Open field test-distance (cm)	-0.267697	0.282840540093484	0.0716615043061092
Limosilactobacillus	Open field test-distance (cm)	0.360619684398979	0.141523149576238	0.13004655677602
Lachnospiraceae_NK4A136_group	Open field test-distance (cm)	-0.554395	0.0169580981155255	0.307353716467568
Candidatus_Saccharimonas	Open field test-distance (cm)	0.345977992482444	0.159617185719509	0.119700771282182
Rikenella	Open field test-distance (cm)	-0.581742	0.011322874869963	0.338424147945336
Alistipes	Open field test-distance (cm)	-0.214007	0.393816553621833	0.0457991388794573
Parasutterella	Open field test-distance (cm)	-0.256771	0.303689321867385	0.0659312446506486
Parabacteroides	Open field test-distance (cm)	-0.0564971	0.823795461510441	0.00319192730970515
Desulfovibrio	Open field test-distance (cm)	0.123144328296459	0.626393518879432	0.0151645255915861
Turicibacter	Open field test-distance (cm)	-0.0376621	0.88205291244409	0.00141843491787876
Rikenellaceae_RC9_gut_group	Open field test-distance (cm)	-0.396682	0.103135692047746	0.157356596516919
Allobaculum	Open field test-distance (cm)	0.147797077316928	0.558371135709638	0.021843976063426
Prevotellaceae_UCG-001	Open field test-distance (cm)	-0.0708804	0.779874845382624	0.00502402651147622
Enterococcus	Open field test-distance (cm)	0.531772853842257	0.023125058467263	0.282782368083539
Odoribacter	Open field test-distance (cm)	-0.659069	0.00293055148527605	0.434371865488631
Adlercreutzia	Open field test-distance (cm)	0.665768546299156	0.00256134520493151	0.443247757241292
Staphylococcus	Open field test-distance (cm)	0.0788404674982871	0.755829146979073	0.00621581931534846
Colidextribacter	Open field test-distance (cm)	-0.40999	0.0910676492965939	0.168091617779913
Enterobacter	Open field test-distance (cm)	0.304959094427031	0.218502181802996	0.0930000492737548
Eubacterium_siraeum_group	Open field test-distance (cm)	-0.0267298	0.916152372001793	0.000714482764383377
Eubacterium_xylanophilum_group	Open field test-distance (cm)	-0.495982	0.0363166258598021	0.245998433845933
Romboutsia	Open field test-distance (cm)	-0.28477	0.252063404595396	0.0810937508793408
Ruminococcus	Open field test-distance (cm)	-0.281319	0.258107168279797	0.079140155048964
Anaerostipes	Open field test-distance (cm)	-0.0562007	0.824706336680441	0.00315852133459339
Mucispirillum	Open field test-distance (cm)	-0.185981	0.459975223541001	0.0345889438722155
Muribaculum	Open field test-distance (cm)	0.0237121002978069	0.925592099072709	0.000562263700533251
Acutalibacter	Open field test-distance (cm)	0.121571988390053	0.630838869603847	0.0147797483611111
Thomasclavelia	Open field test-distance (cm)	0.21202725076297	0.398311523719637	0.0449555550661034
Zag_111	Open field test-distance (cm)	0.500884782318423	0.0342301123052739	0.250885565158174
Monoglobus	Open field test-distance (cm)	0.0950528432435626	0.707530498804817	0.00903504300868526
Blautia	Open field test-distance (cm)	0.183623220342695	0.465784054239037	0.0337174870490219
HT002	Open field test-distance (cm)	0.374478190532432	0.125755287526467	0.140233915184444
Anaerotruncus	Open field test-distance (cm)	-0.0670327	0.791567627428963	0.00449338851096965
Sphingomonas	Open field test-distance (cm)	0.238324251652961	0.340917096217645	0.0567984489259437
Lachnoclostridium	Open field test-distance (cm)	-0.384427	0.115226566424793	0.147783825234765
Bifidobacterium	Open field test-distance (cm)	-0.202638	0.420001471272368	0.0410622084381788
Marvinbryantia	Open field test-distance (cm)	-0.230806	0.356813334675495	0.0532713486861314
Oscillibacter	Open field test-distance (cm)	-0.402891	0.0973700221228316	0.162321399617673
Clostridium	Open field test-distance (cm)	0.306840967909933	0.215529605864565	0.0941513795879043
Intestinimonas	Open field test-distance (cm)	-0.310215	0.21026608391168	0.0962333677449119
GCA-900066575	Open field test-distance (cm)	-0.534879	0.0221876546963667	0.286095049021265
Defluviitaleaceae_UCG-011	Open field test-distance (cm)	-0.129187	0.609424032575637	0.0166893133559268
Massiliomicrobiota	Open field test-distance (cm)	-0.0656912	0.795654476901872	0.00431534028573311
Mammaliicoccus	Open field test-distance (cm)	0.123333179809618	0.625860413542669	0.0152110732419517
Longibaculum	Open field test-distance (cm)	-0.726663	0.000635975845348216	0.528038449556859
Roseburia	Open field test-distance (cm)	-0.374606	0.125615535512627	0.140329894533231
UCG-005	Open field test-distance (cm)	-0.23896	0.339592505768412	0.05710176604345
Streptomyces	Open field test-distance (cm)	-0.130717	0.605157578739909	0.0170869070446815
Lachnospiraceae_UCG-006	Open field test-distance (cm)	-0.260916	0.295674389503295	0.0680769822881807
Family_XIII_AD3011_group	Open field test-distance (cm)	0.111570113650087	0.659394023018514	0.0124478902598933
Paludicola	Open field test-distance (cm)	-0.282357	0.256278953578334	0.0797255496728861
Gordonibacter	Open field test-distance (cm)	-0.225208	0.368916974894076	0.0507187692807842
MND1	Open field test-distance (cm)	-0.144621	0.566950374940793	0.0209151632882288
Anaeroplasma	Open field test-distance (cm)	0.0542112737957701	0.830825207284271	0.00293886220655995
Solibacillus	Open field test-distance (cm)	-0.0832189	0.742691868870592	0.00692538349660264
Gemmatimonas	Open field test-distance (cm)	-0.119235	0.637467149286671	0.0142170861627257
Lysinibacillus	Open field test-distance (cm)	0.176252372514188	0.484177745512283	0.0310648988168799
Nocardioides	Open field test-distance (cm)	-0.186603	0.458450011996845	0.0348205306638027
Lentzea	Open field test-distance (cm)	0.00735360559300429	0.976897225655668	5.40755152174644e-05
Lachnospiraceae_NK4B4_group	Open field test-distance (cm)	-0.299705	0.226941353672154	0.0898231711901934
Stenotrophobacter	Open field test-distance (cm)	0.0596463987485533	0.814131514960917	0.00355769288367142
Flavisolibacter	Open field test-distance (cm)	-0.226694	0.365681809786742	0.0513902477971345
Gaiella	Open field test-distance (cm)	0.218432205489178	0.383872540398134	0.0477126283948666
Dongia	Open field test-distance (cm)	-0.261347	0.29484776584959	0.0683022428747616
Faecalimonas	Open field test-distance (cm)	-0.469778	0.0491718344946549	0.220691014390435
Solirubrobacter	Open field test-distance (cm)	-0.178799	0.477783224628049	0.0319690316830057
Adhaeribacter	Open field test-distance (cm)	0.117882846712833	0.64131612328161	0.0138963655491214
Streptococcus	Open field test-distance (cm)	0.275934328741131	0.267716051638917	0.0761397537778186
Tyzzerella	Open field test-distance (cm)	0.30963584784657	0.211163585991241	0.0958743582716646
Steroidobacter	Open field test-distance (cm)	0.193532810452467	0.441619368477289	0.0374549487216307
Bryobacter	Open field test-distance (cm)	-0.279385	0.261532354524523	0.0780560974517484
Ramlibacter	Open field test-distance (cm)	-0.0592509	0.815343905758273	0.00351066461937644
Iamia	Open field test-distance (cm)	-0.130913	0.604610623602196	0.0171382989395918
Blastococcus	Open field test-distance (cm)	-0.164179	0.515055188085843	0.0269547387887418
Pseudomonas	Open field test-distance (cm)	0.577802220120513	0.0120264527921002	0.333855405576194
Agromyces	Open field test-distance (cm)	-0.338047	0.170048840562078	0.114276052263715
Subgroup_10	Open field test-distance (cm)	-0.189065	0.452431844359251	0.0357457549407699
Terrimonas	Open field test-distance (cm)	0.024261659348882	0.923872278169718	0.000588628114361193
Acidibacter	Open field test-distance (cm)	0.0283945426742309	0.910949394256394	0.000806250053678709
Ellin517	Open field test-distance (cm)	-0.126801	0.616101504047704	0.0160786081939813
Pontibacter	Open field test-distance (cm)	-0.341753	0.165118380307514	0.116795319516043
Pajaroellobacter	Open field test-distance (cm)	0.0167501524153861	0.947403953773611	0.000280567605938664
Lysobacter	Open field test-distance (cm)	0.0980633040955922	0.698671744169994	0.00961641161014459
AKYG587	Open field test-distance (cm)	-0.208693	0.405942753679923	0.0435528535518309
Ruthenibacterium	Open field test-distance (cm)	-0.247836	0.32140533577363	0.0614224651403919
Nitrospira	Open field test-distance (cm)	-0.00971953	0.969467092611011	9.44692729854545e-05
Skermanella	Open field test-distance (cm)	-0.395075	0.104667192589028	0.156084015298381
Acidiferrimicrobium	Open field test-distance (cm)	-0.222103	0.375728883212764	0.0493298845590794
Reyranella	Open field test-distance (cm)	-0.0182024	0.94285054279999	0.000331328188678697
Gemmata	Open field test-distance (cm)	-0.0233124	0.926843090356239	0.000543468751391628
Incertae_Sedis	Open field test-speed (mm/s)	-0.263819	0.290136490831183	0.0696006340880059
Akkermansia	Open field test-speed (mm/s)	0.28881003268354	0.245101662034217	0.0834112349786675
Ligilactobacillus	Open field test-speed (mm/s)	-0.175188	0.486863440085154	0.0306907546564655
Lactobacillus	Open field test-speed (mm/s)	0.484344247446202	0.0416607880949128	0.234589350034228
Bacteroides	Open field test-speed (mm/s)	0.428205815663432	0.0762547982091932	0.183360220567985
Dubosiella	Open field test-speed (mm/s)	0.134151516996454	0.59562297264613	0.01799662951245
Helicobacter	Open field test-speed (mm/s)	-0.133432	0.597616442172019	0.0178039833628258
Limosilactobacillus	Open field test-speed (mm/s)	0.0553125016113154	0.827437038433036	0.00305947283450176
Lachnospiraceae_NK4A136_group	Open field test-speed (mm/s)	-0.579614	0.011698682976582	0.335952604399151
Candidatus_Saccharimonas	Open field test-speed (mm/s)	0.340464896809623	0.166821380581342	0.115916345959587
Rikenella	Open field test-speed (mm/s)	-0.626643	0.00538850164751009	0.392682070809655
Alistipes	Open field test-speed (mm/s)	-0.203531	0.417913088440656	0.0414247344716962
Parasutterella	Open field test-speed (mm/s)	-0.335824	0.173054772705823	0.112777496206863
Parabacteroides	Open field test-speed (mm/s)	0.0709063589804334	0.779796008321285	0.00502771174386208
Desulfovibrio	Open field test-speed (mm/s)	0.112010292192936	0.658127490809947	0.0125463055571469
Turicibacter	Open field test-speed (mm/s)	-0.110184	0.663387873702059	0.0121405278343375
Rikenellaceae_RC9_gut_group	Open field test-speed (mm/s)	-0.264342	0.289147090082476	0.0698764914460119
Allobaculum	Open field test-speed (mm/s)	-0.0735057	0.771922148596168	0.00540308695447667
Prevotellaceae_UCG-001	Open field test-speed (mm/s)	0.251539358795428	0.313989322926412	0.0632720490232152
Enterococcus	Open field test-speed (mm/s)	0.516008176769042	0.0283711380340558	0.266264438492511
Odoribacter	Open field test-speed (mm/s)	-0.509114	0.0309368481622376	0.259196732848228
Adlercreutzia	Open field test-speed (mm/s)	0.614033337506062	0.00671095900854039	0.377036939568834
Staphylococcus	Open field test-speed (mm/s)	-0.0296704	0.906964237648731	0.000880330646857048
Colidextribacter	Open field test-speed (mm/s)	-0.439443	0.0680500139596497	0.193109938217878
Enterobacter	Open field test-speed (mm/s)	0.300381053870792	0.225844084773925	0.0902287775245276
Eubacterium_siraeum_group	Open field test-speed (mm/s)	-0.0482375	0.849252804666476	0.00232685966844309
Eubacterium_xylanophilum_group	Open field test-speed (mm/s)	-0.483044	0.0422932057086314	0.233331512416359
Romboutsia	Open field test-speed (mm/s)	-0.130267	0.606412306100564	0.0169693750710153
Ruminococcus	Open field test-speed (mm/s)	-0.19015	0.449795095244399	0.0361569450122576
Anaerostipes	Open field test-speed (mm/s)	-0.11096	0.661150996353878	0.0123121195713689
Mucispirillum	Open field test-speed (mm/s)	-0.213043	0.396001595098779	0.0453874345893673
Muribaculum	Open field test-speed (mm/s)	0.0815178370762126	0.747787990470604	0.00664515776158392
Acutalibacter	Open field test-speed (mm/s)	0.0766715136927755	0.762360930889135	0.00587852101194144
Thomasclavelia	Open field test-speed (mm/s)	0.199364777197744	0.427707588277766	0.0397463143871063
Zag_111	Open field test-speed (mm/s)	0.447164947092443	0.062804026193802	0.199956489908187
Monoglobus	Open field test-speed (mm/s)	0.0608466233184264	0.810455084523399	0.00370231156925446
Blautia	Open field test-speed (mm/s)	0.0321620614304086	0.89918736839188	0.00103439819545338
HT002	Open field test-speed (mm/s)	0.346972157675136	0.158341038864429	0.120389678201739
Anaerotruncus	Open field test-speed (mm/s)	0.0646566653918245	0.798809798421171	0.00418048437959036
Sphingomonas	Open field test-speed (mm/s)	0.181568595937497	0.470875752379576	0.0329671550307139
Lachnoclostridium	Open field test-speed (mm/s)	-0.376621	0.123432851142214	0.141843081841099
Bifidobacterium	Open field test-speed (mm/s)	0.0458283995353295	0.856706056624794	0.0021002422039698
Marvinbryantia	Open field test-speed (mm/s)	-0.438365	0.0688069986219799	0.192164170254892
Oscillibacter	Open field test-speed (mm/s)	-0.361379	0.140625329379603	0.130594824412082
Clostridium	Open field test-speed (mm/s)	0.398661471029236	0.101271710033067	0.158930968483194
Intestinimonas	Open field test-speed (mm/s)	-0.299153	0.22784004011458	0.0894925878970588
GCA-900066575	Open field test-speed (mm/s)	-0.493163	0.0375601944339246	0.243209283064905
Defluviitaleaceae_UCG-011	Open field test-speed (mm/s)	-0.0928202	0.714123701604305	0.00861558532299751
Massiliomicrobiota	Open field test-speed (mm/s)	-0.0769581	0.761497085268752	0.00592254439940475
Mammaliicoccus	Open field test-speed (mm/s)	0.0362376610912982	0.886486069592799	0.00131316808136779
Longibaculum	Open field test-speed (mm/s)	-0.378251	0.121685976482363	0.143073709358933
Roseburia	Open field test-speed (mm/s)	-0.472965	0.0474469289091582	0.223695849521655
UCG-005	Open field test-speed (mm/s)	-0.134432	0.594847313961004	0.0180719402608926
Streptomyces	Open field test-speed (mm/s)	-0.152968	0.544527975022305	0.0233991857624951
Lachnospiraceae_UCG-006	Open field test-speed (mm/s)	-0.0699735	0.782626813380237	0.0048962915288629
Family_XIII_AD3011_group	Open field test-speed (mm/s)	0.142420374840158	0.572926809432063	0.0202835631696111
Paludicola	Open field test-speed (mm/s)	-0.189532	0.451296593494087	0.0359223539353547
Gordonibacter	Open field test-speed (mm/s)	-0.0971417	0.701379808712111	0.00943651176923123
MND1	Open field test-speed (mm/s)	-0.107688	0.670601390953365	0.0115967466283124
Anaeroplasma	Open field test-speed (mm/s)	-0.0277635	0.912921210242073	0.000770812982573615
Solibacillus	Open field test-speed (mm/s)	0.104826730046754	0.6789053502347	0.010988643332295
Gemmatimonas	Open field test-speed (mm/s)	-0.150988	0.54980924314978	0.0227974961044633
Lysinibacillus	Open field test-speed (mm/s)	0.220703809429054	0.378821994927539	0.0487101714964963
Nocardioides	Open field test-speed (mm/s)	-0.175732	0.485490476602247	0.0308816126835342
Lentzea	Open field test-speed (mm/s)	-0.14803	0.557743632189124	0.0219129501648151
Lachnospiraceae_NK4B4_group	Open field test-speed (mm/s)	-0.345595	0.160111310958665	0.119435563754846
Stenotrophobacter	Open field test-speed (mm/s)	-0.155347	0.538210359194102	0.0241327675959619
Flavisolibacter	Open field test-speed (mm/s)	-0.192695	0.443636997493008	0.0371313496052749
Gaiella	Open field test-speed (mm/s)	0.36689459604948	0.134222601452072	0.134611644610311
Dongia	Open field test-speed (mm/s)	-0.308512	0.21291285374709	0.0951793996435342
Faecalimonas	Open field test-speed (mm/s)	-0.498533	0.0352191603006227	0.248535217243907
Solirubrobacter	Open field test-speed (mm/s)	-0.332613	0.177457959523365	0.110631171676157
Adhaeribacter	Open field test-speed (mm/s)	0.135976022237054	0.590583402417068	0.0184894786234119
Streptococcus	Open field test-speed (mm/s)	0.0588263442228156	0.816645571202277	0.0034605387746212
Tyzzerella	Open field test-speed (mm/s)	0.346342292873576	0.159148744510793	0.119952983832926
Steroidobacter	Open field test-speed (mm/s)	0.272316155024039	0.274296032368777	0.0741560882870767
Bryobacter	Open field test-speed (mm/s)	-0.298745	0.228506504260256	0.0892483613446276
Ramlibacter	Open field test-speed (mm/s)	-0.207823	0.407947997007879	0.0431902962591814
Iamia	Open field test-speed (mm/s)	-0.00977679	0.969287294759475	9.55856412364805e-05
Blastococcus	Open field test-speed (mm/s)	-0.155299	0.538337100202024	0.0241179011583543
Pseudomonas	Open field test-speed (mm/s)	0.393596809353308	0.106089703414875	0.154918448333104
Agromyces	Open field test-speed (mm/s)	-0.301548	0.223957495103141	0.0909312861391452
Subgroup_10	Open field test-speed (mm/s)	-0.326431	0.186145879725066	0.106556947862904
Terrimonas	Open field test-speed (mm/s)	-0.00707777	0.977763615552471	5.00948031571142e-05
Acidibacter	Open field test-speed (mm/s)	0.0273035147716643	0.914358931723725	0.000745481918886501
Ellin517	Open field test-speed (mm/s)	-0.20546	0.41341857685505	0.0422136712866936
Pontibacter	Open field test-speed (mm/s)	-0.433178	0.0725391039179356	0.187643245227596
Pajaroellobacter	Open field test-speed (mm/s)	-0.0187102	0.941258927615897	0.000350070792326479
Lysobacter	Open field test-speed (mm/s)	-0.123943	0.624140509283377	0.0153618374163148
AKYG587	Open field test-speed (mm/s)	-0.422444	0.0807334999672561	0.178458894718755
Ruthenibacterium	Open field test-speed (mm/s)	-0.192344	0.444483919007307	0.0369961590765076
Nitrospira	Open field test-speed (mm/s)	0.206942073417432	0.409982207086011	0.0428250217503057
Skermanella	Open field test-speed (mm/s)	-0.317162	0.199695147771109	0.100591732570535
Acidiferrimicrobium	Open field test-speed (mm/s)	-0.17653	0.483479753805969	0.0311626739634537
Reyranella	Open field test-speed (mm/s)	0.0046210850713341	0.98548085898369	2.1354427236505e-05
Gemmata	Open field test-speed (mm/s)	0.114628558475546	0.650612303783206	0.0131397064181816
Incertae_Sedis	Immobility (s)	0.35645453185922	0.146518370469979	0.127059833282976
Akkermansia	Immobility (s)	-0.241832	0.33364221837771	0.0584829269798348
Ligilactobacillus	Immobility (s)	0.0842550515999782	0.739592633191291	0.00709891372011497
Lactobacillus	Immobility (s)	-0.488021	0.0399116714077053	0.238164133921173
Bacteroides	Immobility (s)	-0.416449	0.085594778197329	0.173429772673917
Dubosiella	Immobility (s)	-0.299044	0.228017673217864	0.0894274165739346
Helicobacter	Immobility (s)	-0.0474928	0.851555547411075	0.00225556623345343
Limosilactobacillus	Immobility (s)	-0.148447	0.556623767068907	0.0220363990310885
Lachnospiraceae_NK4A136_group	Immobility (s)	0.714632856447134	0.000860516048262312	0.51070011951379
Candidatus_Saccharimonas	Immobility (s)	-0.279565	0.261213266217832	0.0781563970097081
Rikenella	Immobility (s)	0.752794730614077	0.000311724387596143	0.56669990644032
Alistipes	Immobility (s)	-0.0671991	0.791061065807356	0.00451572394527094
Parasutterella	Immobility (s)	0.327783837875116	0.184220348400797	0.10744224437214
Parabacteroides	Immobility (s)	-0.122714	0.627608142706338	0.0150587952713018
Desulfovibrio	Immobility (s)	0.0539991215024637	0.8314782684744	0.00291590512303785
Turicibacter	Immobility (s)	-0.259266	0.298848732445167	0.0672189004919428
Rikenellaceae_RC9_gut_group	Immobility (s)	0.106805525823405	0.673159067751731	0.0114074203464141
Allobaculum	Immobility (s)	0.184616625902576	0.463332174581217	0.0340832985596518
Prevotellaceae_UCG-001	Immobility (s)	-0.160634	0.524292327030861	0.0258033668334757
Enterococcus	Immobility (s)	-0.496157	0.0362405603893901	0.246171928323885
Odoribacter	Immobility (s)	0.671660172629338	0.00226914226785449	0.451127387496472
Adlercreutzia	Immobility (s)	-0.55145	0.0176776590097428	0.304096845360751
Staphylococcus	Immobility (s)	0.0157631998253172	0.950499313386986	0.000248478468732883
Colidextribacter	Immobility (s)	0.585906214420986	0.0106155201169472	0.343286092097131
Enterobacter	Immobility (s)	-0.145246	0.565256837173993	0.0210964282099039
Eubacterium_siraeum_group	Immobility (s)	-0.0709576	0.779640645450529	0.0050349784042349
Eubacterium_xylanophilum_group	Immobility (s)	0.489059681507705	0.0394276529288311	0.239179372076418
Romboutsia	Immobility (s)	0.00418032539347297	0.986865577602353	1.74751203953147e-05
Ruminococcus	Immobility (s)	-0.0036733	0.988458534593439	1.34931098752282e-05
Anaerostipes	Immobility (s)	0.0889745572967027	0.725525129268162	0.00791647184614424
Mucispirillum	Immobility (s)	0.34985823628821	0.154675900017106	0.122400785498697
Muribaculum	Immobility (s)	0.0841015577526788	0.740051504648866	0.00707307201642716
Acutalibacter	Immobility (s)	-0.0498671	0.844218080682072	0.00248673115014543
Thomasclavelia	Immobility (s)	-0.282221	0.256518462295252	0.0796485873889931
Zag_111	Immobility (s)	-0.540422	0.0205885725267704	0.292056382603756
Monoglobus	Immobility (s)	0.022288365497453	0.930049057041094	0.000496771236548054
Blautia	Immobility (s)	-0.0451283	0.858874147143168	0.00203656442770856
HT002	Immobility (s)	-0.258236	0.300841673400198	0.0666857373845272
Anaerotruncus	Immobility (s)	-0.108592	0.667985527837364	0.0117922591488983
Sphingomonas	Immobility (s)	-0.0681129	0.788280636587229	0.00463936914382223
Lachnoclostridium	Immobility (s)	0.556673577909869	0.016417427134395	0.309885472342975
Bifidobacterium	Immobility (s)	0.0419749105049073	0.868651550555656	0.00176189311189497
Marvinbryantia	Immobility (s)	0.243194071301479	0.330843160776263	0.0591433563161887
Oscillibacter	Immobility (s)	0.606766175400776	0.00758510601526336	0.368165191610485
Clostridium	Immobility (s)	-0.326176	0.186509337036285	0.106390937261406
Intestinimonas	Immobility (s)	0.200586847547724	0.424821936801003	0.0402350834091337
GCA-900066575	Immobility (s)	0.622608133770883	0.00578630691859203	0.387640888237661
Defluviitaleaceae_UCG-011	Immobility (s)	-0.0652266	0.797071280585298	0.00425450659327522
Massiliomicrobiota	Immobility (s)	-0.0196171	0.938416718825094	0.000384829359225244
Mammaliicoccus	Immobility (s)	0.0515988575744363	0.83887414186158	0.00266244210298697
Longibaculum	Immobility (s)	0.429314215742344	0.0754146401434337	0.184310695838463
Roseburia	Immobility (s)	0.511612118019089	0.0299871522741936	0.261746959303978
UCG-005	Immobility (s)	-0.0937389	0.711408207390206	0.00878698676906613
Streptomyces	Immobility (s)	0.151960948375143	0.547211685102788	0.023092129831073
Lachnospiraceae_UCG-006	Immobility (s)	0.052639997985229	0.83566448747028	0.00277096938788492
Family_XIII_AD3011_group	Immobility (s)	-0.191534	0.446441563474495	0.0366851161416305
Paludicola	Immobility (s)	0.207724226271965	0.408175303797198	0.0431493541802863
Gordonibacter	Immobility (s)	-0.0295936	0.907203963634867	0.000875781208872697
MND1	Immobility (s)	-0.0414742	0.870205817485971	0.00172010758849647
Anaeroplasma	Immobility (s)	0.0422384877416013	0.867833591154344	0.00178408984669742
Solibacillus	Immobility (s)	-0.249695	0.317669973916593	0.0623474578613089
Gemmatimonas	Immobility (s)	0.0423830332378031	0.867385077197888	0.00179632150643672
Lysinibacillus	Immobility (s)	-0.223002	0.373749427560122	0.0497300325826151
Nocardioides	Immobility (s)	0.322976161072775	0.191122015325589	0.104313600621307
Lentzea	Immobility (s)	0.183201542801947	0.466826782965383	0.0335628052850137
Lachnospiraceae_NK4B4_group	Immobility (s)	0.376236108953059	0.123847416390456	0.141553609680138
Stenotrophobacter	Immobility (s)	0.003255053994874	0.989772580751112	1.0595376509545e-05
Flavisolibacter	Immobility (s)	0.487123439997872	0.0403332503122008	0.23728924579536
Gaiella	Immobility (s)	-0.212533	0.397160427250249	0.0451703426790003
Dongia	Immobility (s)	0.520323560533142	0.0268513694357274	0.270736607645887
Faecalimonas	Immobility (s)	0.607205861141755	0.0075297324942423	0.368698957804901
Solirubrobacter	Immobility (s)	0.301600691111626	0.223872801526461	0.0909629768790106
Adhaeribacter	Immobility (s)	0.135426042502009	0.592100667032486	0.018340212987756
Streptococcus	Immobility (s)	-0.393993	0.105707487399931	0.155230093325087
Tyzzerella	Immobility (s)	-0.17689	0.482572756196938	0.0312900599897866
Steroidobacter	Immobility (s)	-0.0753601	0.766317732093727	0.00567914286390592
Bryobacter	Immobility (s)	0.29990089049646	0.226623223405184	0.0899405441205699
Ramlibacter	Immobility (s)	0.158015359081291	0.531165711869287	0.0249688537055895
Iamia	Immobility (s)	-0.0394812	0.876396308837689	0.00155876889410119
Blastococcus	Immobility (s)	0.214282439961175	0.393194238940359	0.0459169640757146
Pseudomonas	Immobility (s)	-0.409534	0.0914628301163	0.167718429108135
Agromyces	Immobility (s)	0.554133817978513	0.0170209369878082	0.307064288227444
Subgroup_10	Immobility (s)	0.212488502851786	0.397261955896483	0.0451513638441934
Terrimonas	Immobility (s)	-0.283065	0.255038018970999	0.0801256250102383
Acidibacter	Immobility (s)	0.0078458823764963	0.97535107323513	6.15578702658157e-05
Ellin517	Immobility (s)	0.189439847259743	0.451520596549287	0.0358874557297949
Pontibacter	Immobility (s)	0.459222538339807	0.055223916073581	0.210885339719255
Pajaroellobacter	Immobility (s)	-0.14933	0.554251755566333	0.0222993882726696
Lysobacter	Immobility (s)	-0.0721112	0.776143684761953	0.00520002776777315
AKYG587	Immobility (s)	0.502744173004217	0.0334633786419511	0.252751703489694
Ruthenibacterium	Immobility (s)	0.359941769621186	0.142328008316991	0.129558077518031
Nitrospira	Immobility (s)	-0.0843658	0.739261710752596	0.00711758205030012
Skermanella	Immobility (s)	0.453734716945703	0.0585834928239995	0.205875193361797
Acidiferrimicrobium	Immobility (s)	0.110311170113638	0.663021258859311	0.01216855425184
Reyranella	Immobility (s)	-0.0584054	0.817936850564097	0.00341118619935126
Gemmata	Immobility (s)	0.00565421650881507	0.982235268952415	3.19701643285575e-05
Incertae_Sedis	Time in centre	0.219744454706656	0.380950445280357	0.0482876253743254
Akkermansia	Time in centre	0.00450997053442479	0.985829939901038	2.03398342213801e-05
Ligilactobacillus	Time in centre	0.211917624565308	0.398561196965052	0.044909079601403
Lactobacillus	Time in centre	-0.42521	0.0785601149450707	0.180803456285574
Bacteroides	Time in centre	-0.481248	0.0431787114510752	0.231599741021556
Dubosiella	Time in centre	-0.338112	0.169962305204074	0.114319604454712
Helicobacter	Time in centre	0.148118816713392	0.557505307193257	0.0219391838645753
Limosilactobacillus	Time in centre	-0.27543	0.2686278722995	0.0758615088135714
Lachnospiraceae_NK4A136_group	Time in centre	0.247592924309886	0.32189473165662	0.0613022561683212
Candidatus_Saccharimonas	Time in centre	-0.534681	0.0222463123832173	0.285884002007538
Rikenella	Time in centre	0.321553299565564	0.193197076764552	0.103396524461501
Alistipes	Time in centre	-0.213743	0.394414995889462	0.0456860720440264
Parasutterella	Time in centre	0.280904163782475	0.258839008748415	0.0789071492303315
Parabacteroides	Time in centre	0.259850467522368	0.29772183808532	0.0675222654715934
Desulfovibrio	Time in centre	-0.582805	0.0111388788542699	0.339661605769502
Turicibacter	Time in centre	0.169316119478649	0.50180538031586	0.0286679483153082
Rikenellaceae_RC9_gut_group	Time in centre	0.635625779760442	0.00458248310873525	0.40402013189607
Allobaculum	Time in centre	0.303311099876807	0.221127047867101	0.0919976233084782
Prevotellaceae_UCG-001	Time in centre	-0.332371	0.177792616195114	0.110470350404924
Enterococcus	Time in centre	-0.137826	0.585492723134049	0.0189958986378664
Odoribacter	Time in centre	0.344478867017357	0.161554758136283	0.118665689821562
Adlercreutzia	Time in centre	-0.629768	0.00509597854642592	0.396608187157969
Staphylococcus	Time in centre	0.199093446001437	0.428349671601254	0.0396382002407271
Colidextribacter	Time in centre	-0.09271	0.714449654836539	0.00859513852926032
Enterobacter	Time in centre	0.223875642659807	0.371832079551346	0.0501203033763415
Eubacterium_siraeum_group	Time in centre	-0.0381318	0.880591778659101	0.00145403698441396
Eubacterium_xylanophilum_group	Time in centre	0.212629755525957	0.396940840283608	0.0452114129350281
Romboutsia	Time in centre	0.480948756353298	0.0433276756868854	0.231311706237784
Ruminococcus	Time in centre	0.254283421318488	0.308561076652894	0.0646600583574357
Anaerostipes	Time in centre	-0.36176	0.140176543768967	0.130870226936425
Mucispirillum	Time in centre	-0.281952	0.256990870853353	0.0794970271441879
Muribaculum	Time in centre	-0.0609462	0.810150169206277	0.00371444202348554
Acutalibacter	Time in centre	-0.0270209	0.915242240763795	0.00073013104183194
Thomasclavelia	Time in centre	-0.517521	0.0278307852245994	0.26782845568561
Zag_111	Time in centre	-0.496213	0.0362164078066626	0.246227088245959
Monoglobus	Time in centre	-0.0953487	0.706658223890377	0.00909137869438138
Blautia	Time in centre	0.267253143723617	0.283669370977578	0.0714242428301565
HT002	Time in centre	-0.237684	0.342254355243603	0.0564937375575588
Anaerotruncus	Time in centre	-0.119864	0.635682332848323	0.0143673018589012
Sphingomonas	Time in centre	0.0492148782095485	0.846232577822247	0.0024221042371807
Lachnoclostridium	Time in centre	-0.0853688	0.736265587777806	0.00728783188370879
Bifidobacterium	Time in centre	0.0881338930294193	0.728024941280264	0.00776758310052111
Marvinbryantia	Time in centre	0.247875155692123	0.321325514561982	0.0614420928093941
Oscillibacter	Time in centre	-0.0691924	0.784999219840247	0.0047875842858196
Clostridium	Time in centre	-0.265134	0.287650758849759	0.0702958208183098
Intestinimonas	Time in centre	0.110098155758996	0.663635699124345	0.0121216039015322
GCA-900066575	Time in centre	-0.0392631	0.877074456174276	0.001541588191483
Defluviitaleaceae_UCG-011	Time in centre	-0.0244289	0.923349070854632	0.000596769569673814
Massiliomicrobiota	Time in centre	0.19793258608509	0.43110246003859	0.0391773086343315
Mammaliicoccus	Time in centre	0.220559197947813	0.379142410282939	0.0486463597993826
Longibaculum	Time in centre	0.166881650017091	0.508064037078851	0.0278494851124269
Roseburia	Time in centre	0.11173873988858	0.658908727863978	0.0124855459918877
UCG-005	Time in centre	0.270465820596081	0.27769920873938	0.0731517601107114
Streptomyces	Time in centre	0.0479256069280822	0.850217155633116	0.00229686379942502
Lachnospiraceae_UCG-006	Time in centre	0.0265018272997252	0.916865170713136	0.000702346850224464
Family_XIII_AD3011_group	Time in centre	-0.346004	0.159583234536394	0.11971902496959
Paludicola	Time in centre	0.1355119675757	0.591863513567819	0.0183634933562376
Gordonibacter	Time in centre	0.248230807799363	0.320609064665885	0.0616185339407242
MND1	Time in centre	-0.14123	0.576172417870176	0.0199457842158349
Anaeroplasma	Time in centre	-0.21416	0.393470048659883	0.0458647127313112
Solibacillus	Time in centre	0.44627303088794	0.06339402724308	0.199159618097909
Gemmatimonas	Time in centre	0.624655403164477	0.00558161126735073	0.390194372702575
Lysinibacillus	Time in centre	-0.120921	0.632683722046421	0.0146218184085157
Nocardioides	Time in centre	-0.0791736	0.754827371989528	0.00626845535102588
Lentzea	Time in centre	-0.271721	0.275388347646688	0.0738321507702515
Lachnospiraceae_NK4B4_group	Time in centre	-0.105182	0.677872064359339	0.0110632787876277
Stenotrophobacter	Time in centre	-0.370229	0.130451663268992	0.137069758509254
Flavisolibacter	Time in centre	-0.0384146	0.879712267210991	0.00147568432634657
Gaiella	Time in centre	-0.399801	0.100210092625394	0.159840514722492
Dongia	Time in centre	-0.0604743	0.8115952024199	0.00365713908590186
Faecalimonas	Time in centre	-0.161545	0.521912590800204	0.0260966844899562
Solirubrobacter	Time in centre	-0.151559	0.548284501252397	0.02297013854235
Adhaeribacter	Time in centre	-0.224423	0.37063368121703	0.0503655832381533
Streptococcus	Time in centre	-0.127358	0.61454067041394	0.0162201028935717
Tyzzerella	Time in centre	-0.283314	0.254601606076028	0.0802668526201501
Steroidobacter	Time in centre	0.0525930778662201	0.835809081253622	0.00276603183944229
Bryobacter	Time in centre	0.217289949864696	0.386426142992223	0.0472149223122022
Ramlibacter	Time in centre	0.19063506970668	0.448617602826884	0.0363417298020708
Iamia	Time in centre	-0.210391	0.402045929682352	0.0442645526626516
Blastococcus	Time in centre	0.17284418763284	0.492801129082951	0.0298751131984564
Pseudomonas	Time in centre	-0.024969	0.921659220352177	0.000623450004792671
Agromyces	Time in centre	-0.073241	0.772723133626442	0.00536423750815407
Subgroup_10	Time in centre	-0.245783	0.325558463371356	0.0604094543113231
Terrimonas	Time in centre	-0.16123	0.522733809150314	0.0259952068046398
Acidibacter	Time in centre	0.0821039316302596	0.746030995117337	0.00674105558914636
Ellin517	Time in centre	-0.313049	0.205911128042927	0.0979994348287268
Pontibacter	Time in centre	-0.0491054	0.846570748464704	0.00241134165860564
Pajaroellobacter	Time in centre	0.0451071373209798	0.858939733624352	0.00203465383729373
Lysobacter	Time in centre	0.13162686814691	0.602625463038303	0.0173256324181639
AKYG587	Time in centre	0.189790276410186	0.450668471149856	0.0360203490198549
Ruthenibacterium	Time in centre	-0.0694607	0.784184035967672	0.00482479027013077
Nitrospira	Time in centre	-0.363776	0.137817271311111	0.132333013206745
Skermanella	Time in centre	0.0316553763847488	0.900768105892174	0.00100206285406011
Acidiferrimicrobium	Time in centre	0.239258045528942	0.338971812199696	0.0572444123503291
Reyranella	Time in centre	0.295570128135008	0.233728681898519	0.0873617006457449
Gemmata	Time in centre	-0.022528	0.929298660658795	0.000507512019172101
Incertae_Sedis	Time in periphery	-0.364423	0.137066681585976	0.132803759202839
Akkermansia	Time in periphery	0.318215217230491	0.19812367938665	0.101260924477049
Ligilactobacillus	Time in periphery	-0.305981	0.216885027655455	0.0936242521920037
Lactobacillus	Time in periphery	0.258201075800374	0.300909016462294	0.0666677955444702
Bacteroides	Time in periphery	0.644828494956102	0.00386149524170805	0.415803787907351
Dubosiella	Time in periphery	0.2546198532566	0.30789943320594	0.0648312696724123
Helicobacter	Time in periphery	-0.295475	0.233885958960823	0.087305610916652
Limosilactobacillus	Time in periphery	0.212707623140406	0.396763881029615	0.045244532942041
Lachnospiraceae_NK4A136_group	Time in periphery	-0.29388	0.236540550753574	0.0863652158414154
Candidatus_Saccharimonas	Time in periphery	0.53759579247135	0.0213921574531387	0.289009236082898
Rikenella	Time in periphery	-0.374527	0.12570191809518	0.140270555691659
Alistipes	Time in periphery	0.237509828189991	0.342618962251416	0.0564109184868388
Parasutterella	Time in periphery	-0.196979	0.433369680085068	0.0388008852521878
Parabacteroides	Time in periphery	-0.192508	0.444088859719736	0.0370591735217169
Desulfovibrio	Time in periphery	0.342626441072928	0.163971009804328	0.1173928781223
Turicibacter	Time in periphery	-0.30139	0.224211749687228	0.0908362284246884
Rikenellaceae_RC9_gut_group	Time in periphery	-0.663431	0.00268554160144608	0.44014071393486
Allobaculum	Time in periphery	-0.272897	0.27323251087602	0.0744729354144105
Prevotellaceae_UCG-001	Time in periphery	0.172470838310385	0.493750267535315	0.0297461900674866
Enterococcus	Time in periphery	0.0136688786644666	0.957069872679758	0.000186838243943923
Odoribacter	Time in periphery	-0.351108	0.153107166312395	0.123276716524418
Adlercreutzia	Time in periphery	0.653532469043208	0.00326767302512296	0.427104688093711
Staphylococcus	Time in periphery	-0.0613435	0.80893416073086	0.0037630262393378
Colidextribacter	Time in periphery	-0.0850585	0.737191973682447	0.00723495471856361
Enterobacter	Time in periphery	-0.306072	0.216740377336279	0.0936803345296432
Eubacterium_siraeum_group	Time in periphery	0.19854710378439	0.429644080611614	0.0394209524211696
Eubacterium_xylanophilum_group	Time in periphery	-0.186235	0.459352550837247	0.0346833496633243
Romboutsia	Time in periphery	-0.615346	0.00656210225231628	0.378651054192938
Ruminococcus	Time in periphery	-0.118915	0.638378945023243	0.0141407126095758
Anaerostipes	Time in periphery	0.418916491528202	0.0835687407421642	0.175491026874298
Mucispirillum	Time in periphery	0.17791327089943	0.480002295678765	0.0316531319621337
Muribaculum	Time in periphery	0.0430184689813979	0.865413825996629	0.0018505886735035
Acutalibacter	Time in periphery	0.245035453662022	0.327079794336334	0.060042373551353
Thomasclavelia	Time in periphery	0.59069475109374	0.00984628317409139	0.348920288969695
Zag_111	Time in periphery	0.755092398928657	0.000291591585857376	0.570164530919834
Monoglobus	Time in periphery	0.421319428083083	0.0816295870037123	0.177510060480256
Blautia	Time in periphery	-0.2404	0.336602139137594	0.0577920454370434
HT002	Time in periphery	0.0865147870694358	0.732846886943455	0.00748480838166993
Anaerotruncus	Time in periphery	0.110757367801758	0.661734864383801	0.012267194522374
Sphingomonas	Time in periphery	-0.00247615	0.992219835234456	6.13130354246884e-06
Lachnoclostridium	Time in periphery	-0.219695	0.381060110756499	0.0482659395552303
Bifidobacterium	Time in periphery	-0.0998197	0.6935203207008	0.00996396765759205
Marvinbryantia	Time in periphery	-0.19842	0.429945687086956	0.0393704671333765
Oscillibacter	Time in periphery	-0.131156	0.603936372971659	0.0172017837030558
Clostridium	Time in periphery	0.207767534919504	0.40807537889853	0.0431673485665271
Intestinimonas	Time in periphery	0.154732093597422	0.539840539013782	0.0239420207890412
GCA-900066575	Time in periphery	-0.165947	0.510476193447865	0.0275384664652401
Defluviitaleaceae_UCG-011	Time in periphery	0.184106056372664	0.464591528005371	0.0338950399930945
Massiliomicrobiota	Time in periphery	-0.230437	0.35760445788087	0.0531010925157437
Mammaliicoccus	Time in periphery	-0.211841	0.398735232885296	0.0448767072278754
Longibaculum	Time in periphery	-0.239817	0.337809473030696	0.0575124256730414
Roseburia	Time in periphery	-0.166496	0.509057601093525	0.0277210809961938
UCG-005	Time in periphery	-0.166311	0.509536743242521	0.0276593069535905
Streptomyces	Time in periphery	-0.113861	0.652811035767819	0.0129644149628163
Lachnospiraceae_UCG-006	Time in periphery	-0.147377	0.55950369464665	0.0217198480397203
Family_XIII_AD3011_group	Time in periphery	0.435094944543989	0.0711429663329357	0.189307610767737
Paludicola	Time in periphery	-0.290537	0.242162889284927	0.0844119772923088
Gordonibacter	Time in periphery	0.0865601057690572	0.732711790421744	0.0074926519107504
MND1	Time in periphery	-0.0974941	0.700343839183789	0.00950510482780292
Anaeroplasma	Time in periphery	0.290634842955196	0.241997768158448	0.0844686119395911
Solibacillus	Time in periphery	-0.460346	0.0545544561779555	0.211918333178198
Gemmatimonas	Time in periphery	-0.280787	0.25904697248049	0.0788410748190371
Lysinibacillus	Time in periphery	0.358116111728093	0.14451128427937	0.128247149479248
Nocardioides	Time in periphery	-0.278253	0.263550626094888	0.0774249354461217
Lentzea	Time in periphery	0.218899502935468	0.382830553849075	0.0479169923853948
Lachnospiraceae_NK4B4_group	Time in periphery	0.177764687595448	0.480375106272512	0.031600284155907
Stenotrophobacter	Time in periphery	0.264347861012187	0.289135277796623	0.0698797916217181
Flavisolibacter	Time in periphery	-0.131225	0.603744534725709	0.017219873134708
Gaiella	Time in periphery	0.0872880685172291	0.730542736606336	0.0076192069054685
Dongia	Time in periphery	-0.00796799	0.974967579829874	6.34888045797099e-05
Faecalimonas	Time in periphery	-0.0838508	0.740801373233703	0.00703095407905085
Solirubrobacter	Time in periphery	0.0462636679945668	0.855358573744958	0.00214032697631155
Adhaeribacter	Time in periphery	-0.0445659	0.860616544166316	0.00198611995802256
Streptococcus	Time in periphery	0.15424264443221	0.541139186102763	0.0237907933614409
Tyzzerella	Time in periphery	0.41534875822398	0.0865096298641641	0.172514590958202
Steroidobacter	Time in periphery	-0.256709	0.303810299528769	0.0658993802346158
Bryobacter	Time in periphery	-0.156252	0.535817773442804	0.0244145722361701
Ramlibacter	Time in periphery	-0.0801815	0.751798465366795	0.00642907357743865
Iamia	Time in periphery	0.390358549087387	0.109254870253494	0.152379796845609
Blastococcus	Time in periphery	-0.112069	0.657958657341348	0.0125594591600628
Pseudomonas	Time in periphery	-0.0988133	0.696470526664776	0.00976406407312042
Agromyces	Time in periphery	-0.246007	0.325104772726387	0.0605193367521293
Subgroup_10	Time in periphery	0.0547773045179328	0.829083331253868	0.00300055309025047
Terrimonas	Time in periphery	0.184217263965073	0.464317080819556	0.0339360003427773
Acidibacter	Time in periphery	0.0568665708056959	0.82266054548198	0.00323380687519918
Ellin517	Time in periphery	0.121472701859201	0.631119981667569	0.0147556172969741
Pontibacter	Time in periphery	0.153487155465408	0.543146472474363	0.0235583068928622
Pajaroellobacter	Time in periphery	0.0203630342284642	0.936079375372451	0.0004146531629896
Lysobacter	Time in periphery	-0.318777	0.197289436417118	0.101618507560135
AKYG587	Time in periphery	-0.1256	0.619475665334938	0.0157753261310982
Ruthenibacterium	Time in periphery	0.0235269556156314	0.92617157228422	0.000553517640539848
Nitrospira	Time in periphery	0.241492554741737	0.334343041103412	0.0583186539956902
Skermanella	Time in periphery	-0.00414919	0.986963399889406	1.72157671934924e-05
Acidiferrimicrobium	Time in periphery	0.0269907060319818	0.915336745622744	0.000728498212104881
Reyranella	Time in periphery	-0.389975	0.109634030882489	0.152080612244533
Gemmata	Time in periphery	0.123898251322238	0.624266338923023	0.0153507766807088
